# Supplementary material for: Serratus Anterior Plane Block Remote Learning Curriculum
Source: MedEdPORTAL. 2024 Oct 25;20:11454. doi: 10.15766/mep_2374-8265.11454 (PMC11502517; doi:10.15766/mep_2374-8265.11454)
Supplement: Supplementary file 1 — Serratus Anterior Block Presentation.pptxSAPB Kahoot Quiz.pptxSAPB Proctor Instructions.docxQualtrics Presession Survey.docxQualtrics Postsession Survey.docx [file mep_2374-8265.11454-s001.zip]

Archive with 6 entries (6 files):
- C. SAPB Proctor Instructions.docx
- D. Qualtrics Presession Survey.docx
- E. Qualtrics Postsession Survey.docx
- A. Serratus Anterior Block Presentation.pptx
- B. SAPB Kahoot Quiz.pptx
- _Educational Summary Report_11454.pdf
